# Supplementary material for: Evaluating the Effectiveness of Various Small RNA Alignment Techniques in Transcriptomic Analysis by Examining Different Sources of Variability Through a Multi-Alignment Approach
Source: Methods Protoc. 2025 Jun 17;8(3):65. doi: 10.3390/mps8030065 (PMC12195907; doi:10.3390/mps8030065)
Supplement: Supplementary file 1 [file mps-08-00065-s001.zip]

Archive with 7 entries (7 files):
- Figure S1.pdf
- Figure S2.pdf
- Statistic S1.pdf
- Statistic S2.pdf
- Table S1.pdf
- Table S2.pdf
- Table S3.pdf
